# Supplementary material for: Impact of Wnt/β-Catenin Inhibition on Cell Proliferation through CDC25A Downregulation in Soft Tissue Sarcomas
Source: Cancers (Basel). 2020 Sep 8;12(9):2556. doi: 10.3390/cancers12092556 (PMC7564873; doi:10.3390/cancers12092556)
Supplement: Supplementary file 1 [file cancers-12-02556-s001.zip]

Archive with 2 entries (2 files):
- cancers-908685-suppl-final.pdf
- original WB figures.pdf
